# Supplementary material for: High-Efficiency PDLC Smart Films Enabled by Crosslinking Agent Optimization and MoS2 Nanosheets for Energy-Saving Windows
Source: Materials (Basel). 2025 Nov 12;18(22):5139. doi: 10.3390/ma18225139 (PMC12654132; doi:10.3390/ma18225139)
Supplement: Supplementary file 1 [file materials-18-05139-s001.zip]

Archive with 1 entries (1 files):
- materials-3951616-supplementary.pdf
